# Supplementary material for: Characterization of Chemical and Bacterial Concentrations in Floor Dust Samples in Southeast Texas Households
Source: Int J Environ Res Public Health. 2021 Nov 25;18(23):12399. doi: 10.3390/ijerph182312399 (PMC8656971; doi:10.3390/ijerph182312399)
Supplement: Supplementary file 1 [file ijerph-18-12399-s001.zip]

Archive with 1 entries (1 files):
- ijerph-1466504-supplementary.xlsx
