# Supplementary material for: Characterization of Chemical and Bacterial Concentrations in Floor Dust Samples in Southeast Texas Households
Source: Int J Environ Res Public Health. 2021 Nov 25;18(23):12399. doi: 10.3390/ijerph182312399 (PMC8656971; doi:10.3390/ijerph182312399)
Supplement: Supplementary file 1 [file ijerph-18-12399-s001.zip › ijerph-1466504-supplementary.xlsx]

## Sheet: Survey_Data
Sam loc	Occupants	Pets No	Year Built	Home age	Cooling Type	Heating Type	Pets	Pet Type	Smoking	Flooring Type	Vacuum Habit	Vacuum Type	Habitat	Size (sq. ft.)	Date	County	LAT_DD	LONG_DD
S1	5	0	1950	69	Central AC	Gas	No	None	Frequently	No carpet	Monthly	Bagless	Single Family	1485	2019-11-10 11:30:00	Harris	29.6608	-95.3131
S2	3	0	2004	15	Central AC	Electric	No	None	Rarely	Carpet	Weekly	Cyclonic	Apartment	1157	2019-11-11	Harris	29.6704	-95.4199
S3	5	0	2001	18	Central AC	Gas	No	None	No	Partial carpet	Weekly	Bag	Apartment	1271	2019-11-11 08:00:00	Harris	29.794	-95.2018
S4	1	1	1980	39	Central AC	Electric	Yes	Others	Rarely	Partial carpet	Occasionally	Bagless	Apartment	650	2019-11-07 19:00:00	Harris	29.6613	-95.5084
S5	3	1	2004	15	Central AC	Gas	Yes	Dog	Rarely	Partial carpet	Monthly	Bagless	Single Family	2891	2019-11-12 08:00:00	Fort Bend	29.5527	-95.7089
S6	2	1	1977	42	Central AC	Gas	Yes	Dog	Frequently	Carpet	Occasionally	Bagless	Single Family	1725	2019-11-11 12:30:00	Harris	29.6472	-95.5167
S7	1	1	2000	19	Central AC	Gas	Yes	Dog	Frequently	Partial carpet	Weekly	Bagless	Single Family	2303	2019-11-07 15:30:00	Fort Bend	29.6872	-95.6728
S8	1	0	1994	25	Central AC	Gas	No	None	Frequently	Partial carpet	Weekly	Bag	Single Family	1454	2019-11-12 10:00:00	Harris	29.7818	-95.3367
S9	2	0	2005	14	Central AC	Electric	No	None	Rarely	No carpet	Weekly	Bagless	Apartment	981	2019-11-10 21:30:00	Brazoria	29.5329	-95.3842
S10	3	1	2013	6	Central AC	Electric	Yes	Dog	Rarely	Carpet	Occasionally	Bagless	Single Family	2136	2019-11-12	Harris	29.713	-95.3603
S11	3	0	1971	48	Central AC	Gas	No	None	No	Carpet	Monthly	Cyclonic	Single Family	2206	2019-11-10	Harris	29.649	-95.5511
S12	5	3	2014	5	Central AC	Electric	Yes	Cat	Frequently	Partial carpet	Weekly	Bagless	Mobile Home	1080	2019-11-11	Brazoria	29.5756	-95.3258
S13	2	2	1965	54	Central AC	Gas, Electric	Yes	Dog	No	No carpet	Occasionally	Bagless	Single Family	1126	2019-11-13 10:00:00	Harris	29.6085	-95.4377
S14	1	0	1940	79	Central AC	Electric	No	None	Rarely	No carpet	Occasionally	Bag	Student Dormitory	228	2019-11-12 10:00:00	Harris	29.7212	-95.3562
S15	3	0	2001	18	Central AC	Electric	No	None	Rarely	Carpet	Weekly	Bagless	Apartment	1182	2019-11-12 10:00:00	Harris	29.6778	-95.4565
S16	6	0	1997	22	Central AC	Electric	No	None	Frequently	Carpet	Weekly	Bag	Single Family	1999	2019-11-12 10:00:00	Harris	29.939	-95.4565
S17	3	0	2004	15	Central AC	Electric	No	None	Frequently	Carpet	Monthly	Bagless	Apartment	1220	2019-11-11	Fort Bend	29.6385	-95.5411
S18	4	0	2008	11	Central AC	Gas	No	None	Rarely	Carpet	Occasionally	Bagless	Single Family	2700	2019-11-12	Harris	30.0215	-95.3074
S19	2	0	1994	25	Central AC	Gas	No	None	Rarely	Carpet	Monthly	Cyclonic	Single Family	4300	2019-11-12	Harris	29.6024	-95.1185
S20	2	0	1983	36	Central AC	Electric	No	None	No	Partial carpet	Occasionally	Bag	Apartment	806	2019-11-12	Harris	29.7507	-95.6204
S21	6	2	2005	14	Central AC	Gas	Yes	Cat, Dog	Frequently	Carpet	Weekly	Bagless	Single Family	1655	2019-11-12	Harris	30.01	-95.291
S22	3	1	2014	5	Central AC	Electric	Yes	Dog	Frequently	Carpet	Weekly	Bagless	Single Family	3965	2019-11-09 12:30:00	Brazoria	29.5069	-95.4417
S23	6	0	2005	14	Central AC	Electric	No	None	Frequently	Partial carpet	Weekly	Bagless	Single Family	1684	2019-11-12 23:19:00	Fort Bend	29.6502	-95.6736
S24	5	0	2006	13	Central AC	Electric	No	None	No	Partial carpet	Monthly	Cyclonic	Single Family	3621	2019-11-12 20:30:00	Montgomery	30.0983	-95.3923
S25	3	3	1981	38	Central AC	Electric	Yes	Multiple	Frequently	Carpet	Weekly	Bagless	Apartment	960	2019-11-12 20:30:00	Harris	29.5588	-95.1488
S26	3	0	2004	15	Central AC	Electric	No	None	Frequently	Carpet	Weekly	Bagless	Single Family	4122	2019-11-11	Brazoria	29.5409	-95.2647
S27	3	0	1979	40	Central AC	Electric	No	None	Frequently	Partial carpet	Weekly	Bagless	Single Family	1200	2019-11-11	Harris	29.7995	-95.1397
S28	4	0	2009	10	Central AC	Gas	No	None	Rarely	Carpet	Occasionally	Bagless	Single Family	2620	2019-11-12 20:40:00	Harris	29.9759	-95.2377
S29	5	0	1996	23	Central AC	Gas	No	None	No	No carpet	Weekly	Bagless	Single Family	2392	2019-11-14 09:00:00	Harris	29.655	-95.5172
S30	5	1	1982	37	Central AC	Gas	Yes	Hamster	Frequently	Partial carpet	Weekly	Bagless	Single Family	2109	2019-11-14 21:00:00	Harris	29.7101	-95.5681
S31	2	0	2012	7	Central AC	Gas	No	None	No	Partial carpet	Weekly	Bagless	Single Family	2354	2019-11-08	Harris	29.8151	-95.6784

## Sheet: ValueList_Helper
Bkgnd
BlkVrfy
CalBlk
CalStd
CICSpike
DilStd
DriftChk
FQBlk
IsoStd
QC1
QC2
QC3
QC4
QC5
Sample
Spike
Spike Ref
SQBlk
SQISTD
SQStd
